# Supplementary material for: Based on Network Pharmacology and RNA Sequencing Techniques to Explore the Molecular Mechanism of Huatan Jiangzhuo Decoction for Treating Hyperlipidemia
Source: Evid Based Complement Alternat Med. 2021 Apr 9;2021:9863714. doi: 10.1155/2021/9863714 (PMC8055390; doi:10.1155/2021/9863714)
Supplement: Supplementary Materials — Supplemental Table 1: 120 compounds of herbs in HTJZD meeting the criteria of OB ≥ 30% and DL ≥ 0.18 were picked up from TCMSP. Supplemental Table 2: 1001 compound-related targets (C-T) screened out from TCMSP, ETCM, and Swiss Target Prediction and 1297 disease-related targets (D-T) collected from DisGeNET and GeneCards. Supplemental Table 3: 202 regulated differentially expressed genes from RNA-seq analysis results. Supplemental Table 4: 301 targets of rat genomes mapped from the orthology of selected-targets (S-T) in human sapiens were obtained from HGNC. The supplemental materials are accessible to the interested readers on the website of Evidence-Based Complementary and Alternative Medicine. [file 9863714.f1.zip]

Archive with 4 entries (4 files):
- 9863714.f1/9863714_Supplemental table 1 Xiaowen Zhou .docx
- 9863714.f1/9863714_Supplemental table 2 Xiaowen Zhou.docx
- 9863714.f1/9863714_Supplemental table 3 Xiaowen Zhou.docx
- 9863714.f1/9863714_Supplemental table 4 Xiaowen Zhou.docx
